# Supplementary material for: Dataset on raindrop size distribution, raindrop fall velocity and precipitation data measured by disdrometers and rain gauges over Peruvian central Andes (12.0°S)
Source: Data Brief. 2020 Jan 31;29:105215. doi: 10.1016/j.dib.2020.105215 (PMC7016369; doi:10.1016/j.dib.2020.105215)
Supplement: Multimedia component 1 [file mmc1.xml]

<?xml version="1.0" encoding="utf-8" standalone="no"?>
<data>
  <datasets>
    <author>valdiviaprado.ing@gmail.com;jvaldivia@igp.gob.pe</author>
    <type>1</type>
    <dataset>
      <name>Raindrop size distribution and precipitation over Peruvian central Andes (12.0°S)</name>
      <caption />
      <description>This dataset includes data obtained at the Atmospheric Microphysics and Radiation Laboratory (LAMAR) of the Huancayo Observatory (12.04° S, 75.32° W, 3313 m ASL). Two Parsivel2 and two tipping bucket rain gauges are used in this dataset which are operating together since 2018. Data is given in NetCDF format, including two types of files, one NetCDF for precipitation totals and another which contains Parsivel2 data. This data set was collected in the complex topography conditions of the tropical </description>
      <filetype>
        <name />
      </filetype>
      <filesize />
      <source>0</source>
      <sourcename>Original Data</sourcename>
      <access>
        <type>1</type>
        <name>Data available in data repository</name>
        <reponame>LAMAR database</reponame>
        <PersistentId>10.5281/zenodo.3497564</PersistentId>
        <deeplinkurl>http://scah.igp.gob.pe/laboratorios/lamar/acceso-datos</deeplinkurl>
      </access>
    </dataset>
  </datasets>
</data>
